# Supplementary material for: Leaf Polyphenolic Profile as a Determinant of Croatian Native Grapevine Varieties’ Susceptibility to Plasmopara viticola
Source: Front Plant Sci. 2022 Mar 11;13:836318. doi: 10.3389/fpls.2022.836318 (PMC8963502; doi:10.3389/fpls.2022.836318)
Supplement: Supplementary file 1 [file Table_1.XLSX]

## Sheet: ANOVA
Supp. Table 1 - Factorial ANOVA was performed to test the interaction of Term of sampling (including T0 (before inoculation)), Treatment and OIV class based on the polyphenolic content (mg/kg) in the leaves of 17 genotypes. The differences between the means (the interaction of Term of sampling, Treatment and OIV class) were evaluated by Duncan’s multiple range test at a confidence level of 95 % (…
Term*Treatment*OIV class	Myricetin 3-O-glucoside	Quercetin 3-O-galactoside	Quercetin 3-O-glucoside	Kaempferol 3-O-rutinoside	Isorhamnetin 3-O-rutinoside	Kaempferol 3-O-glucoside	Kaempferol 3-O-glucuronide	Izorhamnetin 3-O-glucoside	Taxifolin	Total flavonol glycosides	Caftaric acid	Aesculin	Coutaric acid	Caffeic acid	Fertaric acid	p-Coumaric acid	Ferulic acid	Sinapic acid	Total hydroxycinnamic acids	Gallic acid	Protocatechuic acid	Vanillic acid	Syringic acid	Total hydroxybenzoic acids	Epigallocatechin gallate	Gallocatechin	Epigallocatechin	Procyanidin B1	Procyanidin B3	Catechin	Procyanidin B4	Procyanidin B2	Epicatechin	Procyanidin A1	Total flavan-3-ols	Piceatannol	Resveratrol 3-O-glucoside	Total stilbenes
0*N*1	255.191	8.29	20338.5	84.985	80.28	68.784	22.314	8.136	0.376	20866.9	5261.47	616.659	119.897	840.396	12.682	20.142	27.817	3422.69	26128.4	-4.01901e-14	115.29	50.484	33.99	199.764	109.055	500.922	1123.56	2401.12	33.694	28.715	109.676	114.504	318.072	77.596	4816.92	9.644	-2.70006e-13	9.644
0*N*3	357.614	37.3457	18421.3	37.305	151.279	105.642	12.9971	1.72643	8.35286	19133.5	4948.74	343.074	246.659	792.029	13.105	17.7071	29.0529	3285.01	24082.3	1.74857	131.916	40.9921	30.5057	205.163	61.6171	594.61	1628.57	3653.74	44.5157	65.8443	160.806	182.575	488.821	70.5964	6951.69	4.41643	21.505	25.9214
0*N*5	497.54	59.0917	27083.6	180.868	-1.06581e-13	154.557	36.7883	1.69333	-2.57572e-14	28014.2	6417.45	499.337	57.8817	820.612	9.97333	19.4867	37.2	4573.94	34431.6	1.85962e-15	133.072	29.0867	38.6067	200.765	16.085	1028.26	1200.4	3401.38	22.05	24.8217	131.295	59.9283	91.535	80.8867	6056.65	26.0783	-2.27374e-13	26.0783
0*N*7	277.86	122.315	21446.5	327.85	-1.06581e-13	142.71	1.155	-9.28146e-14	-2.57572e-14	22318.3	5930.16	245.64	213.355	1309.56	23.17	10.79	51.79	3623.18	28248.5	-4.01901e-14	96.195	170.445	5.32907e-15	266.64	79.615	459.04	1576.81	2735.09	41.74	57.455	124.905	175.92	414.24	69.255	5734.07	66.215	-1.7053e-13	66.215
0*N*9	137.195	-7.81597e-14	13700.3	68.915	-1.06581e-13	2.84217e-14	-3.73035e-13	-9.28146e-14	-2.57572e-14	13906.4	2358.51	120.345	190.06	320.795	5.145	38.5	6.985	2309.29	16264.9	-4.01901e-14	55.09	65.24	107.615	227.945	757.38	59.695	346.525	899.645	-4.95604e-13	7.59	25.66	29.435	7.745	27.55	2161.23	3.305	-1.19371e-12	3.305
1*I*1	270.013	23.007	21492	139.81	101.95	102.882	29.8	7.469	0.942	22167.9	5450.32	677.209	114.057	909.168	15.37	26.751	33.728	3616.6	27618.2	-4.88498e-14	119.064	52.715	30.329	202.108	55.972	583.377	1064.48	2174.2	36.18	33.829	121.094	152.6	387.119	83.095	4691.94	18.794	151.704	170.498
1*I*3	335.617	26.6179	18989.2	53.6457	30.4343	126.565	12.6464	0.773571	11.2993	19586.8	5161.52	365.221	331.914	792.984	13.585	20.0093	31.4064	3200.39	24748.3	0.737857	133.578	23.3464	55.0879	212.75	74.5993	685.55	1653.38	3283.42	47.5214	60.125	154.224	177.709	436.042	69.1	6641.67	21.1429	139.924	161.067
1*I*5	491.75	72.9383	24487.8	282.557	-1.06581e-13	152.99	27.3983	2.375	-2.57572e-14	25517.8	6297.88	465.155	48.9167	683.78	12.365	23.1967	45.125	4130.73	31815.7	-2.30926e-14	133.625	30.2833	47.4067	211.315	34.0383	1442.99	1348.06	4127.06	21.0933	33.765	163.208	64.13	103.56	86.2883	7424.19	48.2283	103.222	151.45
1*I*7	205.38	58.895	19248.3	191.525	-1.06581e-13	143.545	-3.3662e-13	-9.28146e-14	-2.57572e-14	19847.7	5121.72	243.765	334.45	1245.34	23.71	13.44	36.635	3253.81	24969.4	-4.01901e-14	117.435	146.59	0	264.025	67.855	524.525	1178.15	3393.05	46.88	47.99	116.82	131.825	354.48	77.635	5939.2	36.705	132.58	169.285
1*I*9	188.245	-7.81597e-14	13278	369.515	-1.06581e-13	139.33	4.27	-9.28146e-14	-2.57572e-14	13979.3	2504.48	125.68	222.57	306.43	19.465	29.395	5.68434e-14	2235.37	16483.8	-4.01901e-14	63.985	101.635	118.42	284.04	687.815	50.63	314.625	838.17	1.59872e-14	6.415	24.855	27.025	26.13	24.755	2000.42	65.27	180.87	246.14
1*N*1	319.798	9.089	21741.3	108.171	53.192	72.638	26.14	10.87	3.88578e-15	22341.2	5170.8	694.51	151.447	909.242	17.843	24.487	32.847	3660.27	27512	-4.01901e-14	119.427	49.911	46.024	215.362	96.738	526.103	1187.46	2341.2	36.968	30.88	118.063	130.582	358.933	78.734	4905.66	15.02	110.66	125.68
1*N*3	398.695	48.6143	18871.2	98.4743	32.9707	106.923	10.7986	-9.33698e-14	13.3357	19581	5347.15	323.432	250.655	850.659	16.1193	16.9393	39.2321	3179.86	24928.1	3.40071	125.99	71.71	29.5136	230.614	62.2136	632.034	1651.27	3012.14	49.2571	61.4793	153.984	190.554	441.329	63.2229	6317.47	14.0079	73.2093	87.2171
1*N*5	471.178	46.7583	19375.9	200.378	-1.06581e-13	151.173	26.04	3.33167	-2.57572e-14	20274.8	5659.33	605.417	123.675	892.368	18.865	25.4117	42.6783	3579.33	25934.1	-1.57374e-14	123.655	26.835	23.12	173.61	2.89	1156.79	1297.5	3161.32	27.3183	27.91	136.39	56.61	88.9917	76.2067	6031.94	31.3317	-1.98952e-13	31.3317
1*N*7	179.99	44.12	21703.4	144.52	-1.06581e-13	141.865	-3.41505e-13	-9.28146e-14	-2.57572e-14	22213.9	5757.47	225.295	420.685	1537.71	27.235	10.985	33.02	3669.22	27971.4	-4.01901e-14	91.3	135.94	40.31	267.55	76.715	634.575	1471.59	3295.55	51.89	47.33	115.025	120.46	358.17	60.265	6231.56	28.42	-2.84217e-13	28.42
1*N*9	85.295	-7.81597e-14	12711.9	444.005	-1.06581e-13	5.11591e-13	2.365	-9.28146e-14	-2.57572e-14	13243.5	2234.42	144.35	227.665	236	7.52	26.255	3.695	2145.89	15477.9	-4.01901e-14	60.27	56.79	76.83	193.89	433.985	20.105	228.23	493.835	-1.84741e-13	1.35003e-13	19.025	19.42	6.055	24.175	1244.83	80.735	1.59162e-12	80.735
2*I*1	251.229	6.822	20043.2	99.559	83.471	88.608	27.2	6.752	-4.44089e-15	20606.9	5283.57	669.013	138.492	902.803	14.681	28.826	30.048	3375.65	25890.4	-5.54001e-14	112.637	62.706	41.458	216.801	111.196	530.585	1056.09	2029.15	33.913	25.63	101.166	117.585	366.422	81.109	4452.84	10.725	219.847	230.572
2*I*3	316.475	28.7514	26393.9	91.4514	54.7507	125.964	10.3479	-7.20535e-14	9.00143	27030.7	5128.84	316.829	262.906	821.124	18.7464	22.4321	33.3207	3115.54	32159.5	4.88286	133.159	17.6343	43.2129	198.889	64.4179	684.789	1624.08	2936.81	50.5014	59.6193	147.661	196.985	477.111	69.2521	6311.23	10.4393	180.455	190.894
2*I*5	439.722	59.0417	23106.7	116.56	-1.06581e-13	152.538	28.2317	-6.30607e-14	-2.57572e-14	23902.8	6235.36	468.913	56.7	716.252	13.25	25.88	35.8	3898.18	30138.2	1.90167	129.877	30.2433	45.3383	207.36	70.3517	1265.88	1146.21	3463.48	13.9117	32.0917	129.048	59.9417	102.033	88.1	6371.04	14.7967	118.767	133.563
2*I*7	309.135	129.05	20311.9	237.95	-1.06581e-13	142.195	-3.32179e-13	-9.28146e-14	-2.57572e-14	21130.2	5620.31	237.265	419.1	1502.7	29.57	15.57	53.26	3440.31	26750.5	-4.01901e-14	97.345	164.885	-3.55271e-15	262.23	74.75	543.515	1384.59	2994.88	28.365	56.23	129.875	165.83	521.7	58.77	5958.5	48.3	140	188.3
2*I*9	105.4	-7.81597e-14	13118.4	270.775	-1.06581e-13	139.08	0.46	-9.28146e-14	-2.57572e-14	13634.2	2547.35	127.54	229.485	297.725	8.34888e-14	36.635	1.01696e-13	2210.39	16181.5	-4.01901e-14	69.035	81.61	109.99	260.635	549.185	32.355	311.585	1188.33	-3.4639e-14	13.895	24.845	47.335	210.045	27.315	2404.9	44.945	244.045	288.99
2*N*1	247.604	1.793	22347.1	73.519	77.808	98.588	20.536	6.23	2.068	22875.3	5572.73	677.735	115.674	893.304	13.896	24.885	26.111	3767.24	28448	-4.01901e-14	123.539	52.636	52.383	228.558	136.612	624.216	1098.81	2208.09	38.387	27.923	109.227	124.52	353.788	82.902	4804.48	8.033	142.356	150.389
2*N*3	284.292	26.0286	19029.1	76.9607	43.7143	105.671	11.3771	-1.04028e-13	8.44786	19585.6	5646	366.741	225.02	890.727	16.7879	19.1	32.595	3209.76	25231.6	4.63071	122.585	47.4307	42.6071	217.254	64.7707	560.387	1438.35	2795.15	45.1836	58.3729	138.79	192.367	480.556	70.6143	5844.54	9.33429	111.424	120.759
2*N*5	373.173	84.4783	18512.6	161.35	-1.06581e-13	151.318	19.5717	-9.28146e-14	-2.57572e-14	19302.5	6261.21	438.833	57.8967	721.502	14.2317	19.8517	41.5533	3124.13	25563.7	-9.49241e-15	145.955	32.0583	45.5417	223.555	18.745	1278.78	1157.03	3159.99	27.36	33.3	140.383	59.7233	87.8133	81.785	6044.9	19.19	98.5367	117.727
2*N*7	235.73	68.625	19200.7	149.71	-1.06581e-13	144.76	-3.33955e-13	-9.28146e-14	-2.57572e-14	19799.5	5541.76	229.965	309.755	1480.58	26.535	12.515	38.875	3248.24	25341.2	-4.01901e-14	91.79	174.955	3.10862e-15	266.745	74.155	681.21	1631.79	3352.42	41.11	56.48	125.735	140.955	484.97	69.86	6658.68	26.7	-1.42109e-13	26.7
2*N*9	118.495	-7.81597e-14	12347.3	548.835	-1.06581e-13	139.335	4.745	-9.28146e-14	-2.57572e-14	13158.7	2431.35	150.945	180.315	262.765	6.71	36.145	2.75	1933.27	15590.1	-4.01901e-14	77.65	95.075	93.62	266.345	412.99	22.62	271.525	1149.7	-2.45137e-13	2.62	20.68	42.03	244.16	22.7	2189.02	102.355	249.08	351.435
3*I*1	295.592	8.302	21350.7	113.886	72.937	101.524	15.135	6.183	-2.66454e-15	21964.3	5308.46	699.093	122.364	916.377	15.537	25.626	34.125	3694.64	27272.7	0.818	121.089	7.765	52.812	182.484	83.153	639.347	1065.2	1972.61	38.443	31.677	106.052	128.015	398.247	81.524	4544.26	15.894	287.274	303.487
3*I*3	338.046	22.1764	19272.3	96.1371	12.51	126.669	12.4279	-1.11799e-13	13.1614	19893.4	5691.96	345.434	274.13	803.713	15.855	23.605	33.22	3172.7	25585.4	8.33786	148.621	14.25	59.8621	231.071	77.675	820.399	1727.52	3178.85	47.6664	63.4336	164.274	204.364	509.699	72.7679	6866.65	13.0271	208	221.231
3*I*5	466.717	80.2483	24362.1	170.563	-1.06581e-13	153.727	21.045	5.84	-2.57572e-14	25260.2	6196.49	441.41	53.7117	777.202	14.0467	27.8567	40.025	4108.55	31456.7	3.89167	145.322	33.3583	49.5083	232.08	22.8733	1683.98	1573.28	4089.25	13.885	49.7683	169.64	76.92	128.643	83.07	7891.31	26.125	178.972	205.265
3*I*7	352.11	138.94	19036.1	284.58	-1.06581e-13	142.98	-3.33067e-13	-9.28146e-14	-2.57572e-14	19954.8	5613.56	217.8	244.345	1423.97	29.265	10.935	55.06	3218.29	25568.3	-4.01901e-14	110.49	158.2	-8.17124e-14	268.69	106.1	783.815	1553.82	3299.28	37.215	64.97	138.49	183.78	710.61	77.255	6955.33	67.59	147.975	215.565
3*I*9	141.92	-7.81597e-14	12364.2	487.615	-1.06581e-13	141.37	4.61	-9.28146e-14	-2.57572e-14	13139.8	3038.21	152.765	278.265	272.18	17.985	36.29	12.855	2080.63	16178	-4.01901e-14	63.925	94.05	85.165	243.14	329.685	20.325	350.43	1896.33	8.45	18.73	21.98	79.775	434.54	25.415	3185.66	89.725	299.135	388.86
3*N*1	324.297	16.889	21881.7	107.538	95.425	121.096	25.342	2.924	0.332	22575.6	5390.17	703.202	79.366	797.616	14.366	29.685	30.795	3683.61	27965.7	-4.01901e-14	125.263	-7.10543e-14	65.49	190.753	95.964	708.96	2865.26	2533.71	36.961	38.231	116.231	147.322	486.649	84.742	7114.03	12.16	187.391	199.551
3*N*3	376.275	35.7307	20199.9	80.615	40.8121	128.177	13.7486	0.809286	10.4236	20886.5	5573.58	397.547	270.781	886.428	16.035	22.1529	34.9636	3400.85	26460.1	5.34	125.993	31.6214	55.3886	218.343	74.7464	671.136	1552.67	2912	52.1871	61.3943	151.216	200.269	503.556	99.7364	6278.92	12.5443	145.724	158.268
3*N*5	461.732	62.7883	23536.1	196.088	-1.06581e-13	152.087	28.0167	-9.28146e-14	-2.57572e-14	24436.8	5959.54	469.417	73.5567	828.173	12.2183	31.7483	40.4583	3967.88	30396.4	0.213333	129.938	33.3983	59.6933	223.243	17.2883	1361.64	1501.01	4098.46	14.3383	46.425	165.803	76.5883	135.827	77.6183	7495.01	28.1717	109.135	137.307
3*N*7	199.295	39.375	20135.7	109.57	-1.06581e-13	143.845	-3.73035e-13	-9.28146e-14	-2.57572e-14	20627.7	5612.55	211.885	253.325	1472.86	21.565	10.185	31.645	3402.94	26240.3	-4.01901e-14	90.38	123.355	4.26326e-14	213.735	78.075	749.105	1356.74	2824.38	39.44	50.97	121.99	144.155	481.295	49.865	5896.01	19.015	0	19.015
3*N*9	214.93	-7.81597e-14	13762	19.725	-1.06581e-13	139.455	-3.73035e-13	-9.28146e-14	-2.57572e-14	14136.1	2311.49	135.055	169.66	307.685	14.545	38.23	13.35	2323.9	16447.6	-4.01901e-14	67.525	84.2	97.19	248.915	647.09	44.12	402.75	1713.1	15.115	23.535	28.43	79.87	433.945	34.44	3422.39	0.785	278.585	279.37
Pr > F(Model)	0.539668	0.00149002	0.763105	8.03098e-14	0.279612	0.129328	0.000867261	0.00390506	0.0908383	0.748745	1.78649e-06	0.818908	0.812047	1.21393e-05	0.00586555	2.38124e-06	4.72247e-05	4.94623e-05	0.338045	0.203373	0.102886	0.0329101	2.73227e-08	0.999161	1.40196e-32	2.87511e-06	0.435291	0.000103004	2.55546e-11	2.5015e-09	1.76871e-08	1.90857e-16	4.44373e-20	8.86389e-06	0.0153713	3.07797e-16	5.09682e-26	6.77878e-27
Pr > F(Term*Treatment*OIV class)	0.999499	0.798675	0.947808	0.000183545	0.999046	0.928498	0.956207	0.876441	0.999796	0.944105	0.997704	0.999974	0.998857	0.99589	0.684178	0.979436	0.978855	0.962346	0.952914	0.99539	0.99875	0.998725	0.628042	0.989179	0.00995372	0.99852	0.703675	0.996826	0.952096	0.997557	0.993976	0.98488	0.92902	0.752261	0.957924	5.51317e-05	0.435535	0.262349
Significant	No	Yes	No	Yes	No	No	Yes	Yes	No	No	Yes	No	No	Yes	Yes	Yes	Yes	Yes	No	No	No	Yes	Yes	No	Yes	Yes	No	Yes	Yes	Yes	Yes	Yes	Yes	Yes	Yes	Yes	Yes	Yes
Significant	No	No	No	Yes	No	No	No	No	No	No	No	No	No	No	No	No	No	No	No	No	No	No	No	No	Yes	No	No	No	No	No	No	No	No	No	No	Yes	No	No
Term - before inoculation (0), 24 hours post-inoculation (hpi) (1), 48 hpi (2) and 96 hpi (3)
Treatment - N - Non-inoculated leaves; I - Inoculated leaves
OIV class - 1, 3, 5, 7 and 9 from the most susceptible to the completely resistant group
