# Supplementary material for: Leaf Polyphenolic Profile as a Determinant of Croatian Native Grapevine Varieties’ Susceptibility to Plasmopara viticola
Source: Front Plant Sci. 2022 Mar 11;13:836318. doi: 10.3389/fpls.2022.836318 (PMC8963502; doi:10.3389/fpls.2022.836318)
Supplement: Supplementary file 2 [file Table_2.XLSX]

## Sheet: List1
Supp. Table 2 - Factorial ANOVA was performed to test the effects of Term of sampling (without T0 (before inoculation)), Treatment, OIV class and their interaction on the polyphenolic content (mg/kg) in the leaves of 17 genotypes.
	Myricetin 3-O-glucoside	Quercetin 3-O-galactoside	Quercetin 3-O-glucoside	Kaempferol 3-O-rutinoside	Isorhamnetin 3-O-rutinoside	Kaempferol 3-O-glucoside	Kaempferol 3-O-glucuronide	Izorhamnetin 3-O-glucoside	Taxifolin	Total flavonol glycosides	Caftaric acid	Aesculin	Coutaric acid	Caffeic acid	Fertaric acid	p-Coumaric acid	Ferulic acid	Sinapic acid	Total hydroxycinnamic acids	Gallic acid	Protocatechuic acid	Vanillic acid	Syringic acid	Total hydroxybenzoic acids	Epigallocatechin gallate	Gallocatechin	Epigallocatechin	Procyanidin B1	Procyanidin B3	Catechin	Procyanidin B4	Procyanidin B2	Epicatechin	Procyanidin A1	Total flavan-3-ols	Piceatannol	Resveratrol 3-O-glucoside	Total stilbenes
R²	0.129505	0.228979	0.0901537	0.351398	0.145132	0.132301	0.229102	0.230214	0.190682	0.0903124	0.315914	0.113299	0.110259	0.305977	0.205109	0.290174	0.278552	0.264691	0.121508	0.161165	0.172576	0.20799	0.338527	0.055257	0.574206	0.319262	0.116114	0.273674	0.402416	0.359221	0.355494	0.490315	0.536802	0.283622	0.200404	0.375127	0.47916	0.479214
F	1.28935	2.57384	0.858751	4.69541	1.47136	1.32144	2.57563	2.59187	2.04194	0.860414	4.00231	1.10739	1.074	3.82092	2.2363	3.5429	3.34622	3.11976	1.19872	1.66513	1.80761	2.27595	4.4354	0.506904	11.6874	4.06461	1.13852	3.26553	5.83618	4.85854	4.78033	8.33729	10.0438	3.43124	2.17214	5.20282	7.97313	7.97485
Pr > F	0.186909	0.000399058	0.64414	2.8228e-09	0.0920988	0.166059	0.000395208	0.000361834	0.00653677	0.642023	1.3596e-07	0.343735	0.379582	3.77579e-07	0.00241219	1.81008e-06	5.48008e-06	1.95344e-05	0.256689	0.0398433	0.0205942	0.00196034	1.19946e-08	0.965123	6.15059e-24	9.57758e-08	0.312206	8.62572e-06	5.67237e-12	1.1448e-09	1.76363e-09	1.81522e-17	6.98837e-21	3.39583e-06	0.00336495	1.72983e-10	1.05167e-16	1.04293e-16
Term	0.427516	0.277551	0.0183941	1.03117	0.0279699	1.08314	0.151623	0.385628	0.0267082	0.0188202	0.276713	0.0124547	0.201191	0.017453	0.693867	2.01095	0.546452	0.566929	0.0400237	0.503871	0.0893727	0.603676	0.499198	0.149233	0.0377853	0.704982	0.5686	0.740135	0.459439	2.03103	0.565257	1.89939	12.1611	0.305631	1.29442	1.45891	16.5712	13.5994
	0.65278	0.757957	0.981776	0.358665	0.972422	0.340702	0.859421	0.680578	0.973649	0.981358	0.758591	0.987623	0.817938	0.9827	0.500957	0.136824	0.579947	0.568264	0.960775	0.605027	0.914545	0.547889	0.607846	0.861473	0.962927	0.495462	0.567321	0.47848	0.632368	0.134163	0.569208	0.152614	1.1036e-05	0.737036	0.276567	0.235196	2.44591e-07	3.13044e-06
Treatment	0.111263	1.45449	0.198183	2.41472	0.0026087	1.00975	0.0110052	0.091657	3.74149e-05	0.232908	0.0448059	0.0234207	0.0794634	0.401781	0.185028	0.537765	0.534952	0.0473779	0.24762	0.156722	0.438825	0.000275045	0.0196305	0.164115	0.175963	0.175653	0.241423	0.287202	1.07038	0.233856	0.151018	0.301024	0.284385	0.162013	0.0245448	4.53981	35.8381	42.2563
	0.739094	0.229374	0.656721	0.121937	0.959321	0.316296	0.916566	0.762427	0.995126	0.629956	0.832598	0.878538	0.778346	0.526967	0.667596	0.464304	0.465473	0.827934	0.619356	0.692656	0.508528	0.986786	0.888729	0.685872	0.67536	0.675631	0.623772	0.592673	0.302232	0.62926	0.698019	0.583914	0.594492	0.687783	0.87568	0.034458	1.11752e-08	7.46164e-10
OIV class	5.53169	11.2544	2.57059	20.3338	7.00453	4.50049	12.3267	11.1656	10.2616	2.6191	19.879	5.71078	5.15293	19.1789	7.9729	14.2962	14.8815	14.0194	4.56322	5.71803	8.08337	8.50522	16.4515	1.3491	59.3219	19.8487	2.80566	14.9121	28.9089	23.483	23.4585	41.9482	45.0602	13.5949	8.8141	21.0574	12.9636	13.4008
	0.000317393	3.5065e-08	0.0394792	7.31442e-14	2.88226e-05	0.00172081	6.83804e-09	4.01941e-08	1.62805e-07	0.0365501	1.35379e-13	0.000236779	0.000590285	3.52015e-13	6.0572e-06	3.62105e-10	1.53641e-10	5.44555e-10	0.00155259	0.000233989	5.07512e-06	2.58802e-06	1.59637e-11	0.253507	5.47106e-32	1.4107e-13	0.0271364	1.46945e-10	1.32346e-18	1.14379e-15	1.18059e-15	6.75371e-25	2.9047e-26	1.0212e-09	1.58401e-06	2.7686e-14	2.62006e-09	1.36316e-09
Term*Treatment	0.319925	0.00238013	0.769312	0.864257	0.663623	1.05412	1.03312	0.728439	0.0940294	0.772375	0.594241	0.00301846	0.0418337	0.161993	1.21997	1.55897	0.406409	0.215396	0.581486	1.13759	0.467351	0.145952	1.40458	0.282057	0.53005	0.128456	0.712456	0.254057	0.00141153	0.0282239	0.0784779	0.0368408	0.0957844	1.86953	0.357292	1.26069	0.213362	0.595017
	0.726611	0.997623	0.464833	0.423086	0.516224	0.350618	0.357972	0.484064	0.9103	0.463423	0.553049	0.996986	0.959038	0.85057	0.297643	0.213148	0.66664	0.806428	0.560102	0.32286	0.62741	0.8643	0.248119	0.75456	0.589482	0.879532	0.491801	0.775922	0.998589	0.972175	0.924554	0.963837	0.908706	0.157146	0.700058	0.285922	0.808065	0.552622
Term*OIV class	0.112352	0.449631	0.361048	1.28211	0.0935642	0.389189	0.239193	0.659491	0.140665	0.357477	0.10739	0.0283685	0.0862622	0.130945	1.39381	0.629958	0.514643	0.234591	0.315364	0.464633	0.102039	0.588645	0.779922	0.458837	0.548156	0.0839617	0.461042	0.438715	0.583508	0.435893	0.288364	0.463437	1.85984	0.776644	0.2218	1.18114	1.27755	1.09681
	0.998749	0.889654	0.939718	0.25525	0.99936	0.925417	0.982947	0.726612	0.997198	0.94142	0.998939	0.999993	0.999526	0.997828	0.201758	0.751947	0.844468	0.983988	0.95952	0.879796	0.99912	0.786483	0.620906	0.883648	0.818938	0.999572	0.882189	0.896593	0.790685	0.898354	0.969188	0.880595	0.0688449	0.623787	0.98667	0.312641	0.257654	0.367385
Treatment*OIV class	0.22971	1.32098	0.479765	0.716273	0.0927171	0.395736	0.00937418	0.127104	0.0130738	0.460874	0.338391	0.0103664	0.123776	0.379797	0.345087	0.202517	1.06475	1.24834	0.459175	0.134483	0.544314	0.901801	2.03768	0.221031	0.532404	0.383354	0.903354	0.650142	0.267969	0.110379	0.172698	0.157009	0.319713	0.777753	0.932068	0.883201	0.734056	1.21454
	0.921449	0.263819	0.750568	0.581806	0.984664	0.811534	0.999825	0.972472	0.99966	0.764375	0.851815	0.999786	0.973779	0.822885	0.847201	0.936738	0.375394	0.29215	0.765615	0.969483	0.703392	0.464108	0.0909566	0.926445	0.712075	0.820361	0.463196	0.627479	0.898283	0.978772	0.952157	0.959627	0.86453	0.540969	0.446559	0.475132	0.569823	0.306199
The differences between the means of treatment (inoculated vs. non-inoculated leaves) were evaluated by Duncan’s multiple range test at a confidence level of 95 % (p < 0.05). Different letters show statistical significance.
Treatment	Myricetin 3-O-glucoside	Quercetin 3-O-galactoside	Quercetin 3-O-glucoside	Kaempferol 3-O-rutinoside	Isorhamnetin 3-O-rutinoside	Kaempferol 3-O-glucoside	Kaempferol 3-O-glucuronide	Izorhamnetin 3-O-glucoside	Taxifolin	Total flavonol glycosides	Caftaric acid	Aesculin	Coutaric acid	Caffeic acid	Fertaric acid	p-Coumaric acid	Ferulic acid	Sinapic acid	Total hydroxycinnamic acids	Gallic acid	Protocatechuic acid	Vanillic acid	Syringic acid	Total hydroxybenzoic acids	Epigallocatechin gallate	Gallocatechin	Epigallocatechin	Procyanidin B1	Procyanidin B3	Catechin	Procyanidin B4	Procyanidin B2	Epicatechin	Procyanidin A1	Total flavan-3-ols	Piceatannol	Resveratrol 3-O-glucoside	Total stilbenes
Inoculated leaves (I)	323.763	33.2754	21181.3	137.371	38.7383	124.426	16.6274	2.5898	4.6852	21862.7	5347.51	444.122	199.283	826.403	15.7691	24.3413	33.2509	3386.39	27210.3	2.33686	125.885	39.8269	48.4406	216.489	97.3653	769.322	1338.42	2849.47	35.884	44.9614	132.299	142.803	372.14	73.9216	5856.58	22.7317	183.142	205.874
Non-inoculated leaves (N)	329.908	32.2679	20013.5	124.084	38.3256	116.079	16.4619	2.2702	4.65588	20677.5	5375.78	463.329	182.047	863.122	15.9446	22.9016	33.2099	3388.75	26053.3	1.84784	120.405	49.3188	47.1581	218.73	96.0483	703.621	1480.06	2755.65	38.0898	44.2693	129.101	141.571	371.008	75.1969	5834.62	18.0659	111.083	129.149
The differences between the terms of sampling were evaluated by Duncan’s multiple range test at a confidence level of 95 % (p < 0.05). Different letters show statistical significance.
Term of sampling	Myricetin 3-O-glucoside	Quercetin 3-O-galactoside	Quercetin 3-O-glucoside	Kaempferol 3-O-rutinoside	Isorhamnetin 3-O-rutinoside	Kaempferol 3-O-glucoside	Kaempferol 3-O-glucuronide	Izorhamnetin 3-O-glucoside	Taxifolin	Total flavonol glycosides	Caftaric acid	Aesculin	Coutaric acid	Caffeic acid	Fertaric acid	p-Coumaric acid	Ferulic acid	Sinapic acid	Total hydroxycinnamic acids	Gallic acid	Protocatechuic acid	Vanillic acid	Syringic acid	Total hydroxybenzoic acids	Epigallocatechin gallate	Gallocatechin	Epigallocatechin	Procyanidin B1	Procyanidin B3	Catechin	Procyanidin B4	Procyanidin B2	Epicatechin	Procyanidin A1	Total flavan-3-ols	Piceatannol	Resveratrol 3-O-glucoside	Total stilbenes
1 (24 hpi)	342.263	33.8003	19991.8	144.209	35.869	113.213	17.9637	3.35971	5.21044	20687.7	5239.88	459.705	209.666	842.691	16.0475	21.7862	34.2384	3396.49	25927.6	0.852059	121.008	52.6716	41.7975	216.329	91.1293	699.99	1338.87	2839.16	37.8587	42.9863	133.169	136.903	329.246	70.8741	5720.19	25.4393	100.79	126.23
2 (48 hpi)	291.382	31.0226	21169.1	120.155	43.9897	118.658	15.8638	1.90912	3.89662	21796	5392.23	440.814	181.434	847.663	15.7907	23.4512	31.4456	3290.9	27188.2	2.12647	121.6	51.0469	45.4763	220.25	103.58	688.35	1256.49	2643.11	36.0172	41.7385	122.546	137.975	362.798	73.1594	5465.76	16.3666	151.153	167.52
3 (96 hpi)	346.861	33.4921	20631.2	127.819	35.7372	128.886	15.8063	2.02118	4.90456	21326.7	5452.82	460.657	180.895	843.935	15.7324	25.6269	34.0072	3475.33	26779.5	3.29853	126.828	30	56.1243	216.251	95.4109	821.074	1632.36	2925.41	37.0849	49.1212	136.384	151.683	422.678	79.6441	6350.85	19.3904	189.394	208.785
Correlation (Spearman) between Terms of sampling after inoculation and the polyphenolic content in the leaves of 17 genotypes.
Variables	Term	Myricetin 3-O-glucoside	Quercetin 3-O-galactoside	Quercetin 3-O-glucoside	Kaempferol 3-O-rutinoside	Isorhamnetin 3-O-rutinoside	Kaempferol 3-O-glucoside	Kaempferol 3-O-glucuronide	Izorhamnetin 3-O-glucoside	Taxifolin	Total flavonol glycosides	Caftaric acid	Aesculin	Coutaric acid	Caffeic acid	Fertaric acid	p-Coumaric acid	Ferulic acid	Sinapic acid	Total hydroxycinnamic acids	Gallic acid	Protocatechuic acid	Vanillic acid	Syringic acid	Total hydroxybenzoic acids	Epigallocatechin gallate	Gallocatechin	Epigallocatechin	Procyanidin B1	Procyanidin B3	Catechin	Procyanidin B4	Procyanidin B2	Epicatechin	Procyanidin A1	Total flavan-3-ols	Piceatannol	Resveratrol 3-O-glucoside	Total stilbenes
Term (Inoculated leaves)	1	-0.0044859	0.0718869	-0.00244685	0.00982443	-0.0663213	0.0548237	-0.0493957	-0.0372302	-0.0535389	-0.00652494	0.0260998	0.0418005	-0.010603	0.0403731	0.0616081	0.114392	0.0169246	-0.00122343	0.0159046	0.186019	0.0456746	-0.0907684	0.14484	0.0122343	0.0379121	0.0758525	0.0456746	-0.0089718	-0.0395823	0.0638223	-0.017128	0.0717744	0.153336	0.0289544	0.0424121	-0.0691796	0.42463	0.318092
Term (Non-inoculated leaves)	1	0.0338482	-0.0264842	0.120711	-0.0941001	0.034554	0.151189	0.0712205	-0.138093	0.0184694	0.112147	0.0599479	0.0134577	-0.0933883	-0.0281388	-0.0856435	0.202681	-0.116226	0.091757	0.110924	-0.0251556	0.0640269	-0.0361221	0.29911	0.0721822	0.0132023	0.100321	0.0338481	0.0591323	-0.0167219	0.150482	0.0623948	0.115818	0.217362	0.122139	0.0990976	-0.0782845	0.425962	0.402101
Values in bold are different from 0 with a significance level alpha=0.05
