# Supplementary material for: Leaf Polyphenolic Profile as a Determinant of Croatian Native Grapevine Varieties’ Susceptibility to Plasmopara viticola
Source: Front Plant Sci. 2022 Mar 11;13:836318. doi: 10.3389/fpls.2022.836318 (PMC8963502; doi:10.3389/fpls.2022.836318)
Supplement: Supplementary file 3 [file Table_3.XLSX]

## Sheet: Sheet1
Supp. Table 3 - The differences between the means of genotypes were evaluated by Duncan’s multiple range test at a confidence level of 95 % (p < 0.05). Different letters show statistical significance.
Genotype (OIV class)	Myricetin 3-O-glucoside	Quercetin 3-O-galactoside	Quercetin 3-O-glucoside	Kaempferol 3-O-rutinoside	Isorhamnetin 3-O-rutinoside	Kaempferol 3-O-glucoside	Kaempferol 3-O-glucuronide	Izorhamnetin 3-O-glucoside	Taxifolin	Total flavonol glycosides	Caftaric acid	Aesculin	Coutaric acid	Caffeic acid	Fertaric acid	p-Coumaric acid	Ferulic acid	Sinapic acid	Total hydroxycinnamic acids	Gallic acid	Protocatechuic acid	Vanillic acid	Syringic acid	Total hydroxybenzoic acids	Epigallocatechin gallate	Gallocatechin	Epigallocatechin	Procyanidin B1	Procyanidin B3	Catechin	Procyanidin B4	Procyanidin B2	Epicatechin	Procyanidin A1	Total flavan-3-ols	Piceatannol	Resveratrol 3-O-glucoside	Total stilbenes
Belina starohvatska (1)	332.974	21.5996	24703	0	41.7017	65.0613	28.7417	22.4454	0	25215.6	5251.11	2115.57	184.507	1346.54	22.3012	32.0442	26.3521	4143.42	30466.7	-2.66454e-15	146.494	190.704	63.9733	401.171	27.5583	722.873	2194.79	3097.14	46.7171	35.2788	164.22	138.055	475.964	77.0454	6979.63	6.71917	199.312	206.032
Debit (1)	292.443	4.50208	23849.1	54.5417	288.41	6.38208	9.88833	7.43167	0	24512.7	6482.35	304.906	26.5075	997.815	1.06958	33.7033	23.5896	4017.51	30995	-2.66454e-15	120.874	12.54	57.0283	190.442	355.021	787.107	1126.27	2546.56	36.3133	30.1779	111.305	104.885	363.335	72.9196	5533.89	2.48542	128.778	131.263
Grk (1)	159.07	27.6079	15381.3	72.2237	79.8808	23.5329	2.73083	4.25458	0	15750.6	4074.12	223.371	23.3404	339.642	9.11	16.9096	29.4642	2675.58	19824.7	-2.66454e-15	92.1958	-2.84217e-14	19.8604	112.056	21.17	493.628	915.52	1726.16	33.3837	24.4754	89.4587	121.532	325.625	78.2537	3829.21	5.40542	125.365	130.77
Moslavac (1)	429.957	-5.32907e-15	21231.4	252.939	-8.31335e-13	208.476	62.96	1.385	0	22187.1	5555.04	555.916	204.055	856.495	19.1583	31.5404	47.6367	3579.64	27742.2	0.681667	110.862	-2.84217e-14	33.5325	145.076	14.4521	568.464	1027.9	2020.87	27.2075	27.6192	94.8979	110.23	286.153	100.765	4278.56	35.535	150.459	185.994
Plavac mali (1)	156.78	-5.32907e-15	20150.8	141.418	-8.31335e-13	148.507	13.6917	6.21725e-15	2.255	20613.5	5305.21	140.262	168.259	867.027	21.4138	11.5896	26.71	3397.59	25918.7	-2.66454e-15	121.107	5.24375	40.2158	166.567	63.9325	289.87	941.247	1708.55	35.7408	34.72	93.9404	167.938	406.073	75.4425	3817.46	14.4262	128.609	143.035
Babić (3)	423.893	79.9062	16459.2	6.39488e-14	107.263	0	0.637083	6.21725e-15	5.54708	17076.4	5552.45	133.18	282.917	676.893	17.4483	13.9629	41.4529	2774.78	22628.9	0.769167	77.8004	124.993	18.235	221.797	120.89	239.508	1947.7	4089.16	44.02	101.64	189.7	244.672	610.706	66.4987	7654.5	19.9075	66.7558	86.6633
Chardonnay (3)	185.458	12.6529	23332.5	0	163.228	147.647	21.6062	6.21725e-15	21.4175	23884.5	5624.03	151.477	73.6867	1265.48	20.1246	21.2737	24.8858	3925.08	29508.5	8.84792	214.494	-2.84217e-14	79.9192	303.261	64.7462	1654.25	2413.45	5438.07	66.6696	77.0883	206.296	156.181	531.067	62.5729	10670.4	5.79125	143.784	149.575
Kraljevina (3)	819.353	34.5925	27625.2	129.948	176.764	108.891	9.35	3.92375	0	28908.1	6231.68	128.103	56.6879	583.137	16.0275	29.9962	55.7067	4676.05	35139.7	17.4296	142.883	-2.84217e-14	63.0213	223.334	87.6317	233.72	1499.17	2844.04	41.4342	89.8096	181.159	333.231	733.446	51.1833	6094.82	22.3779	200.602	222.98
Plavina (3)	51.9179	12.0271	15861.2	69.0171	-8.31335e-13	150.608	18.6521	0.472083	0	16163.9	3292.09	832.797	21.0067	405.242	8.90708	16.8267	22.9229	2975.48	19455.9	0.0983333	112.11	-2.84217e-14	25.4475	137.655	60.7367	314.78	1016.4	1993.25	33.6271	37.9846	112.21	160.033	339.057	101.373	4169.45	3.405	58.8979	62.3029
Pošip (3)	617.66	55.0442	18534.3	137.734	-8.31335e-13	146.976	21.055	6.21725e-15	0	19512.7	7837.75	122.906	67.1696	1201	5.73625	20.3262	35.6317	3208.24	27350.5	-2.66454e-15	97.7071	21.2446	21.355	140.307	0	872.339	1183.26	2605.72	31.2996	30.9817	140.194	73.0992	117.778	86.5525	5141.23	15.0533	168.35	183.403
Škrlet (3)	258.005	9.40375	25466.9	109.373	-8.31335e-13	119.586	2.33333	6.21725e-15	0	25965.6	4217.93	382.013	202.922	989.365	13.0221	23.7904	22.8846	2571.38	30183.5	-2.66454e-15	177	-2.84217e-14	87.8804	264.88	58.6737	1211.34	2560.46	4356.09	87.1437	70.3113	169.195	187.178	628.737	79.4233	9408.55	12.9275	106.314	119.241
Tribidrag (3)	43.9313	17.8894	14499.1	51.4587	-8.31335e-13	152.497	11.5477	6.21725e-15	45.5177	14822	4269.09	690.867	1171.46	624.788	26.5067	15.7258	24.3965	2434.79	19091.1	-2.66454e-15	111.124	70.6429	17.5442	199.311	89.0696	159.824	779.855	1125.22	29.711	28.1535	86.8823	187.23	401.917	58.2717	2946.14	1.55479	112.684	114.239
Malvazija istarska (5)	440.893	-5.32907e-15	22033.6	213.306	-8.31335e-13	143.019	13.7071	2.02042	0	22846.5	5949.54	377.863	30.6313	556.075	8.9725	32.3254	30.3596	3715.33	28796.1	2.95	132.468	-2.84217e-14	38.2713	173.69	40.5487	1477.61	1512.77	4069.93	26.72	37.3788	169.803	67.5079	120.861	62.2792	7585.4	31.2521	147.789	179.041
Ranfol (5)	703.817	193.871	25342.4	327.436	-8.31335e-13	163.131	46.17	4.19	0	26781	5220.06	951.201	119.953	803.235	20.4025	22.9875	68.4179	4348.65	32001.1	-2.66454e-15	189.036	51.0838	28.1154	268.235	44.8775	1924.21	1759.13	4877.3	12.6304	56.5458	204.884	90.18	127.063	82.8246	9179.64	52.1492	-1.42109e-14	52.1492
Teran (5)	254.06	5.06833	24271.2	19.2033	-8.31335e-13	153.04	24.4588	6.21725e-15	0	24727	7478.37	111.594	36.2729	955.277	9.26458	17.0217	20.77	4103.04	32205.4	-2.66454e-15	82.5983	40.7467	65.7838	189.129	0	515.105	651.07	2048.64	18.8862	9.41292	65.3771	35.9846	66.0029	103.193	3513.68	0.405833	104.609	105.015
Solaris (7)	265.154	97.7363	20214.3	234.622	-8.31335e-13	143.003	0.28875	6.21725e-15	0	20955.1	5617.79	233.477	301.635	1396.99	25.8279	12.1621	45.735	3417.9	26572.9	-2.66454e-15	101.05	157.078	3.35917	261.487	80.4333	595.477	1451.97	3087.67	40.215	55.4604	125.653	158.017	478.395	67.9229	6141.21	48.1642	70.0925	118.257
Vitis riparia (9)	141.786	-5.32907e-15	13120.3	289.593	-8.31335e-13	93.1958	2.14917	6.21725e-15	0	13647	2519.4	133.613	217.372	293.459	9.92583	35.0642	5.53833	2198.64	16166.4	-2.66454e-15	63.7171	82.1979	101.47	247.385	574.965	39.3792	324.613	1158.44	2.66792	10.5837	24.0396	44.8246	170.735	26.5779	2376.82	49.4725	164.647	214.12
Pr > F(Model)	3.55647e-61	1.53466e-66	0.00489962	4.2105e-39	1.25605e-54	1.49957e-50	1.64835e-59	5.29306e-28	1.78531e-89	0.00257507	6.93556e-61	3.66865e-139	3.2736e-76	9.20961e-83	3.32787e-48	1.20627e-60	5.8156e-62	7.43174e-52	5.9824e-05	5.53752e-62	9.43818e-56	1.15291e-44	2.25511e-40	7.91898e-41	9.08686e-74	1.75502e-75	0.000179102	1.47588e-85	1.22239e-49	1.25237e-82	1.6084e-60	4.79299e-74	3.79233e-78	2.72034e-27	5.62354e-41	1.09731e-28	1.85657e-69	2.96749e-65
Significant	Yes	Yes	Yes	Yes	Yes	Yes	Yes	Yes	Yes	Yes	Yes	Yes	Yes	Yes	Yes	Yes	Yes	Yes	Yes	Yes	Yes	Yes	Yes	Yes	Yes	Yes	Yes	Yes	Yes	Yes	Yes	Yes	Yes	Yes	Yes	Yes	Yes	Yes

## Sheet: XLSTAT_20220121_125317_1_HID3
3.7988	-3.21546	4.36166	2.08464
2.36926	-3.52616	3.3111	1.67395
5.28226	-1.25471	4.5882	-5.17162
-0.500631	-5.48662	4.74432	2.70201
2.05294	4.05294	3.03071	2.28328
0.349602	-4.75859	0.444055	-0.596723
1.62987	-5.7819	-0.536004	-3.30441
2.02129	1.05656	0.880588	-1.8081
-0.95913	3.51545	0.448721	2.77447
5.32543	-1.52383	0.271023	0.922348
2.77618	-2.76412	-0.49744	-2.39904
1.44248	-0.378271	-1.77727	-0.00854719
-1.95106	2.58615	-1.36193	-2.57137
3.44079	-0.308613	-4.35748	2.31262
1.43799	1.20054	-3.1044	-0.284167
1.02289	-0.408033	-6.86353	0.788895
3.53865	-3.75814	-3.58232	0.601774
4.41292	-2.75815
5.17974	-1.97527
3.02951	2.78269
4.90159	0.535983
0.0901624	1.49558
0.847282	2.76551
3.34954	2.8198
-2.62938	2.31327
4.17246	-3.0943
5.19955	2.69358
5.17907	0.143767
3.3087	5.17467
4.13643	3.67203
5.49082	0.916879
2.16906	5.4016
2.49821	6.81591
0.760717	-4.52876
5.36416	1.00108
0.358937	-3.98251
-0.0511235	2.93321
0.0727355	1.60201

## Sheet: XLSTAT_20220121_125317_1_HID2
4.36166	2.08464
3.3111	1.67395
4.5882	-5.17162
4.74432	2.70201
3.03071	2.28328
0.444055	-0.596723
-0.536004	-3.30441
0.880588	-1.8081
0.448721	2.77447
0.271023	0.922348
-0.49744	-2.39904
-1.77727	-0.00854719
-1.36193	-2.57137
-4.35748	2.31262
-3.1044	-0.284167
-6.86353	0.788895
-3.58232	0.601774

## Sheet: XLSTAT_20220121_125317_1_HID1
1	-3.14159	-1	-3.23114e-15
2	-3.129	-0.999921	-0.0125912
3	-3.11641	-0.999683	-0.0251804
4	-3.10382	-0.999287	-0.0377657
5	-3.09123	-0.998732	-0.0503449
6	-3.07863	-0.998019	-0.0629162
7	-3.06604	-0.997148	-0.0754775
8	-3.05345	-0.996118	-0.0880268
9	-3.04086	-0.994931	-0.100562
10	-3.02827	-0.993586	-0.113082
11	-3.01568	-0.992083	-0.125583
12	-3.00309	-0.990423	-0.138065
13	-2.99049	-0.988606	-0.150524
14	-2.9779	-0.986633	-0.16296
15	-2.96531	-0.984503	-0.17537
16	-2.95272	-0.982216	-0.187752
17	-2.94013	-0.979775	-0.200105
18	-2.92754	-0.977177	-0.212425
19	-2.91494	-0.974425	-0.224712
20	-2.90235	-0.971518	-0.236964
21	-2.88976	-0.968458	-0.249178
22	-2.87717	-0.965244	-0.261352
23	-2.86458	-0.961876	-0.273485
24	-2.85199	-0.958357	-0.285574
25	-2.8394	-0.954685	-0.297619
26	-2.8268	-0.950862	-0.309616
27	-2.81421	-0.946888	-0.321564
28	-2.80162	-0.942764	-0.333461
29	-2.78903	-0.938491	-0.345305
30	-2.77644	-0.934068	-0.357094
31	-2.76385	-0.929498	-0.368827
32	-2.75125	-0.92478	-0.380501
33	-2.73866	-0.919916	-0.392115
34	-2.72607	-0.914906	-0.403667
35	-2.71348	-0.909751	-0.415155
36	-2.70089	-0.904451	-0.426577
37	-2.6883	-0.899009	-0.437931
38	-2.67571	-0.893423	-0.449216
39	-2.66311	-0.887696	-0.46043
40	-2.65052	-0.881829	-0.47157
41	-2.63793	-0.875821	-0.482636
42	-2.62534	-0.869675	-0.493626
43	-2.61275	-0.86339	-0.504537
44	-2.60016	-0.856969	-0.515368
45	-2.58756	-0.850412	-0.526117
46	-2.57497	-0.84372	-0.536783
47	-2.56238	-0.836895	-0.547364
48	-2.54979	-0.829936	-0.557858
49	-2.5372	-0.822846	-0.568264
50	-2.52461	-0.815626	-0.57858
51	-2.51201	-0.808276	-0.588803
52	-2.49942	-0.800798	-0.598934
53	-2.48683	-0.793194	-0.60897
54	-2.47424	-0.785463	-0.618909
55	-2.46165	-0.777608	-0.628749
56	-2.44906	-0.76963	-0.638491
57	-2.43647	-0.761529	-0.648131
58	-2.42387	-0.753308	-0.657668
59	-2.41128	-0.744968	-0.667101
60	-2.39869	-0.736509	-0.676428
61	-2.3861	-0.727933	-0.685648
62	-2.37351	-0.719243	-0.694759
63	-2.36092	-0.710438	-0.70376
64	-2.34832	-0.70152	-0.71265
65	-2.33573	-0.692491	-0.721426
66	-2.32314	-0.683353	-0.730088
67	-2.31055	-0.674106	-0.738635
68	-2.29796	-0.664752	-0.747064
69	-2.28537	-0.655293	-0.755375
70	-2.27278	-0.64573	-0.763566
71	-2.26018	-0.636065	-0.771636
72	-2.24759	-0.626298	-0.779583
73	-2.235	-0.616433	-0.787407
74	-2.22241	-0.60647	-0.795107
75	-2.20982	-0.59641	-0.80268
76	-2.19723	-0.586256	-0.810126
77	-2.18463	-0.576009	-0.817443
78	-2.17204	-0.565671	-0.824631
79	-2.15945	-0.555243	-0.831688
80	-2.14686	-0.544727	-0.838613
81	-2.13427	-0.534125	-0.845406
82	-2.12168	-0.523438	-0.852064
83	-2.10909	-0.512668	-0.858587
84	-2.09649	-0.501816	-0.864974
85	-2.0839	-0.490885	-0.871224
86	-2.07131	-0.479877	-0.877336
87	-2.05872	-0.468792	-0.883309
88	-2.04613	-0.457633	-0.889141
89	-2.03354	-0.446401	-0.894833
90	-2.02094	-0.435099	-0.900383
91	-2.00835	-0.423727	-0.90579
92	-1.99576	-0.412289	-0.911053
93	-1.98317	-0.400785	-0.916172
94	-1.97058	-0.389217	-0.921146
95	-1.95799	-0.377588	-0.925974
96	-1.9454	-0.365899	-0.930655
97	-1.9328	-0.354152	-0.935188
98	-1.92021	-0.342349	-0.939573
99	-1.90762	-0.330491	-0.943809
100	-1.89503	-0.318581	-0.947896
101	-1.88244	-0.306621	-0.951832
102	-1.86985	-0.294612	-0.955617
103	-1.85725	-0.282556	-0.959251
104	-1.84466	-0.270456	-0.962732
105	-1.83207	-0.258312	-0.966061
106	-1.81948	-0.246128	-0.969237
107	-1.80689	-0.233904	-0.97226
108	-1.7943	-0.221644	-0.975128
109	-1.7817	-0.209348	-0.977841
110	-1.76911	-0.19702	-0.9804
111	-1.75652	-0.18466	-0.982803
112	-1.74393	-0.17227	-0.98505
113	-1.73134	-0.159854	-0.987141
114	-1.71875	-0.147412	-0.989075
115	-1.70616	-0.134946	-0.990853
116	-1.69356	-0.122459	-0.992474
117	-1.68097	-0.109953	-0.993937
118	-1.66838	-0.0974297	-0.995242
119	-1.65579	-0.0848907	-0.99639
120	-1.6432	-0.0723382	-0.99738
121	-1.63061	-0.0597742	-0.998212
122	-1.61801	-0.0472008	-0.998885
123	-1.60542	-0.0346199	-0.999401
124	-1.59283	-0.0220334	-0.999757
125	-1.58024	-0.00944352	-0.999955
126	-1.56765	0.00314788	-0.999995
127	-1.55506	0.0157388	-0.999876
128	-1.54247	0.0283272	-0.999599
129	-1.52987	0.0409111	-0.999163
130	-1.51728	0.0534886	-0.998568
131	-1.50469	0.0660575	-0.997816
132	-1.4921	0.078616	-0.996905
133	-1.47951	0.091162	-0.995836
134	-1.46692	0.103694	-0.994609
135	-1.45432	0.116209	-0.993225
136	-1.44173	0.128705	-0.991683
137	-1.42914	0.141182	-0.989984
138	-1.41655	0.153636	-0.988128
139	-1.40396	0.166065	-0.986115
140	-1.39137	0.178468	-0.983946
141	-1.37878	0.190843	-0.981621
142	-1.36618	0.203188	-0.97914
143	-1.35359	0.2155	-0.976504
144	-1.341	0.227779	-0.973713
145	-1.32841	0.240021	-0.970768
146	-1.31582	0.252225	-0.967669
147	-1.30323	0.264389	-0.964416
148	-1.29063	0.276511	-0.961011
149	-1.27804	0.28859	-0.957453
150	-1.26545	0.300622	-0.953743
151	-1.25286	0.312607	-0.949882
152	-1.24027	0.324543	-0.945871
153	-1.22768	0.336427	-0.94171
154	-1.21508	0.348257	-0.937399
155	-1.20249	0.360033	-0.93294
156	-1.1899	0.371751	-0.928332
157	-1.17731	0.38341	-0.923578
158	-1.16472	0.395009	-0.918677
159	-1.15213	0.406545	-0.913631
160	-1.13954	0.418016	-0.908439
161	-1.12694	0.429422	-0.903104
162	-1.11435	0.440759	-0.897626
163	-1.10176	0.452026	-0.892005
164	-1.08917	0.463222	-0.886242
165	-1.07658	0.474344	-0.88034
166	-1.06399	0.485391	-0.874297
167	-1.05139	0.496361	-0.868116
168	-1.0388	0.507252	-0.861798
169	-1.02621	0.518063	-0.855343
170	-1.01362	0.528792	-0.848752
171	-1.00103	0.539437	-0.842026
172	-0.988437	0.549996	-0.835167
173	-0.975845	0.560468	-0.828176
174	-0.963254	0.570851	-0.821053
175	-0.950662	0.581144	-0.813801
176	-0.938071	0.591345	-0.806419
177	-0.925479	0.601452	-0.798909
178	-0.912888	0.611463	-0.791273
179	-0.900296	0.621378	-0.783511
180	-0.887705	0.631194	-0.775625
181	-0.875113	0.64091	-0.767616
182	-0.862521	0.650525	-0.759485
183	-0.84993	0.660036	-0.751234
184	-0.837338	0.669442	-0.742864
185	-0.824747	0.678743	-0.734376
186	-0.812155	0.687936	-0.725772
187	-0.799564	0.69702	-0.717052
188	-0.786972	0.705993	-0.708219
189	-0.774381	0.714854	-0.699273
190	-0.761789	0.723602	-0.690217
191	-0.749197	0.732236	-0.681051
192	-0.736606	0.740753	-0.671778
193	-0.724014	0.749153	-0.662397
194	-0.711423	0.757434	-0.652912
195	-0.698831	0.765595	-0.643323
196	-0.68624	0.773634	-0.633633
197	-0.673648	0.781551	-0.623841
198	-0.661057	0.789344	-0.613951
199	-0.648465	0.797012	-0.603964
200	-0.635873	0.804553	-0.59388
201	-0.623282	0.811967	-0.583703
202	-0.61069	0.819252	-0.573433
203	-0.598099	0.826408	-0.563072
204	-0.585507	0.833432	-0.552622
205	-0.572916	0.840324	-0.542084
206	-0.560324	0.847083	-0.531461
207	-0.547733	0.853707	-0.520753
208	-0.535141	0.860197	-0.509962
209	-0.522549	0.86655	-0.499091
210	-0.509958	0.872765	-0.488141
211	-0.497366	0.878842	-0.477113
212	-0.484775	0.88478	-0.466009
213	-0.472183	0.890577	-0.454832
214	-0.459592	0.896234	-0.443582
215	-0.447	0.901748	-0.432262
216	-0.434409	0.907119	-0.420874
217	-0.421817	0.912347	-0.409419
218	-0.409225	0.917429	-0.397899
219	-0.396634	0.922367	-0.386316
220	-0.384042	0.927158	-0.374671
221	-0.371451	0.931802	-0.362968
222	-0.358859	0.936298	-0.351206
223	-0.346268	0.940646	-0.339389
224	-0.333676	0.944845	-0.327519
225	-0.321085	0.948894	-0.315596
226	-0.308493	0.952792	-0.303623
227	-0.295902	0.95654	-0.291602
228	-0.28331	0.960135	-0.279535
229	-0.270718	0.963579	-0.267424
230	-0.258127	0.96687	-0.25527
231	-0.245535	0.970007	-0.243076
232	-0.232944	0.972991	-0.230843
233	-0.220352	0.975821	-0.218573
234	-0.207761	0.978495	-0.206269
235	-0.195169	0.981015	-0.193932
236	-0.182578	0.983379	-0.181565
237	-0.169986	0.985587	-0.169169
238	-0.157394	0.987639	-0.156745
239	-0.144803	0.989534	-0.144297
240	-0.132211	0.991273	-0.131826
241	-0.11962	0.992854	-0.119335
242	-0.107028	0.994278	-0.106824
243	-0.0944367	0.995544	-0.0942963
244	-0.0818451	0.996653	-0.0817538
245	-0.0692535	0.997603	-0.0691982
246	-0.056662	0.998395	-0.0566317
247	-0.0440704	0.999029	-0.0440562
248	-0.0314789	0.999505	-0.0314737
249	-0.0188873	0.999822	-0.0188862
250	-0.00629578	0.99998	-0.00629574
251	0.00629578	0.99998	0.00629574
252	0.0188873	0.999822	0.0188862
253	0.0314789	0.999505	0.0314737
254	0.0440704	0.999029	0.0440562
255	0.056662	0.998395	0.0566317
256	0.0692535	0.997603	0.0691982
257	0.0818451	0.996653	0.0817538
258	0.0944367	0.995544	0.0942963
259	0.107028	0.994278	0.106824
260	0.11962	0.992854	0.119335
261	0.132211	0.991273	0.131826
262	0.144803	0.989534	0.144297
263	0.157394	0.987639	0.156745
264	0.169986	0.985587	0.169169
265	0.182578	0.983379	0.181565
266	0.195169	0.981015	0.193932
267	0.207761	0.978495	0.206269
268	0.220352	0.975821	0.218573
269	0.232944	0.972991	0.230843
270	0.245535	0.970007	0.243076
271	0.258127	0.96687	0.25527
272	0.270718	0.963579	0.267424
273	0.28331	0.960135	0.279535
274	0.295902	0.95654	0.291602
275	0.308493	0.952792	0.303623
276	0.321085	0.948894	0.315596
277	0.333676	0.944845	0.327519
278	0.346268	0.940646	0.339389
279	0.358859	0.936298	0.351206
280	0.371451	0.931802	0.362968
281	0.384042	0.927158	0.374671
282	0.396634	0.922367	0.386316
283	0.409225	0.917429	0.397899
284	0.421817	0.912347	0.409419
285	0.434409	0.907119	0.420874
286	0.447	0.901748	0.432262
287	0.459592	0.896234	0.443582
288	0.472183	0.890577	0.454832
289	0.484775	0.88478	0.466009
290	0.497366	0.878842	0.477113
291	0.509958	0.872765	0.488141
292	0.522549	0.86655	0.499091
293	0.535141	0.860197	0.509962
294	0.547733	0.853707	0.520753
295	0.560324	0.847083	0.531461
296	0.572916	0.840324	0.542084
297	0.585507	0.833432	0.552622
298	0.598099	0.826408	0.563072
299	0.61069	0.819252	0.573433
300	0.623282	0.811967	0.583703
301	0.635873	0.804553	0.59388
302	0.648465	0.797012	0.603964
303	0.661057	0.789344	0.613951
304	0.673648	0.781551	0.623841
305	0.68624	0.773634	0.633633
306	0.698831	0.765595	0.643323
307	0.711423	0.757434	0.652912
308	0.724014	0.749153	0.662397
309	0.736606	0.740753	0.671778
310	0.749197	0.732236	0.681051
311	0.761789	0.723602	0.690217
312	0.774381	0.714854	0.699273
313	0.786972	0.705993	0.708219
314	0.799564	0.69702	0.717052
315	0.812155	0.687936	0.725772
316	0.824747	0.678743	0.734376
317	0.837338	0.669442	0.742864
318	0.84993	0.660036	0.751234
319	0.862521	0.650525	0.759485
320	0.875113	0.64091	0.767616
321	0.887705	0.631194	0.775625
322	0.900296	0.621378	0.783511
323	0.912888	0.611463	0.791273
324	0.925479	0.601452	0.798909
325	0.938071	0.591345	0.806419
326	0.950662	0.581144	0.813801
327	0.963254	0.570851	0.821053
328	0.975845	0.560468	0.828176
329	0.988437	0.549996	0.835167
330	1.00103	0.539437	0.842026
331	1.01362	0.528792	0.848752
332	1.02621	0.518063	0.855343
333	1.0388	0.507252	0.861798
334	1.05139	0.496361	0.868116
335	1.06399	0.485391	0.874297
336	1.07658	0.474344	0.88034
337	1.08917	0.463222	0.886242
338	1.10176	0.452026	0.892005
339	1.11435	0.440759	0.897626
340	1.12694	0.429422	0.903104
341	1.13954	0.418016	0.908439
342	1.15213	0.406545	0.913631
343	1.16472	0.395009	0.918677
344	1.17731	0.38341	0.923578
345	1.1899	0.371751	0.928332
346	1.20249	0.360033	0.93294
347	1.21508	0.348257	0.937399
348	1.22768	0.336427	0.94171
349	1.24027	0.324543	0.945871
350	1.25286	0.312607	0.949882
351	1.26545	0.300622	0.953743
352	1.27804	0.28859	0.957453
353	1.29063	0.276511	0.961011
354	1.30323	0.264389	0.964416
355	1.31582	0.252225	0.967669
356	1.32841	0.240021	0.970768
357	1.341	0.227779	0.973713
358	1.35359	0.2155	0.976504
359	1.36618	0.203188	0.97914
360	1.37878	0.190843	0.981621
361	1.39137	0.178468	0.983946
362	1.40396	0.166065	0.986115
363	1.41655	0.153636	0.988128
364	1.42914	0.141182	0.989984
365	1.44173	0.128705	0.991683
366	1.45432	0.116209	0.993225
367	1.46692	0.103694	0.994609
368	1.47951	0.091162	0.995836
369	1.4921	0.078616	0.996905
370	1.50469	0.0660575	0.997816
371	1.51728	0.0534886	0.998568
372	1.52987	0.0409111	0.999163
373	1.54247	0.0283272	0.999599
374	1.55506	0.0157388	0.999876
375	1.56765	0.00314788	0.999995
376	1.58024	-0.00944352	0.999955
377	1.59283	-0.0220334	0.999757
378	1.60542	-0.0346199	0.999401
379	1.61801	-0.0472008	0.998885
380	1.63061	-0.0597742	0.998212
381	1.6432	-0.0723382	0.99738
382	1.65579	-0.0848907	0.99639
383	1.66838	-0.0974297	0.995242
384	1.68097	-0.109953	0.993937
385	1.69356	-0.122459	0.992474
386	1.70616	-0.134946	0.990853
387	1.71875	-0.147412	0.989075
388	1.73134	-0.159854	0.987141
389	1.74393	-0.17227	0.98505
390	1.75652	-0.18466	0.982803
391	1.76911	-0.19702	0.9804
392	1.7817	-0.209348	0.977841
393	1.7943	-0.221644	0.975128
394	1.80689	-0.233904	0.97226
395	1.81948	-0.246128	0.969237
396	1.83207	-0.258312	0.966061
397	1.84466	-0.270456	0.962732
398	1.85725	-0.282556	0.959251
399	1.86985	-0.294612	0.955617
400	1.88244	-0.306621	0.951832
401	1.89503	-0.318581	0.947896
402	1.90762	-0.330491	0.943809
403	1.92021	-0.342349	0.939573
404	1.9328	-0.354152	0.935188
405	1.9454	-0.365899	0.930655
406	1.95799	-0.377588	0.925974
407	1.97058	-0.389217	0.921146
408	1.98317	-0.400785	0.916172
409	1.99576	-0.412289	0.911053
410	2.00835	-0.423727	0.90579
411	2.02094	-0.435099	0.900383
412	2.03354	-0.446401	0.894833
413	2.04613	-0.457633	0.889141
414	2.05872	-0.468792	0.883309
415	2.07131	-0.479877	0.877336
416	2.0839	-0.490885	0.871224
417	2.09649	-0.501816	0.864974
418	2.10909	-0.512668	0.858587
419	2.12168	-0.523438	0.852064
420	2.13427	-0.534125	0.845406
421	2.14686	-0.544727	0.838613
422	2.15945	-0.555243	0.831688
423	2.17204	-0.565671	0.824631
424	2.18463	-0.576009	0.817443
425	2.19723	-0.586256	0.810126
426	2.20982	-0.59641	0.80268
427	2.22241	-0.60647	0.795107
428	2.235	-0.616433	0.787407
429	2.24759	-0.626298	0.779583
430	2.26018	-0.636065	0.771636
431	2.27278	-0.64573	0.763566
432	2.28537	-0.655293	0.755375
433	2.29796	-0.664752	0.747064
434	2.31055	-0.674106	0.738635
435	2.32314	-0.683353	0.730088
436	2.33573	-0.692491	0.721426
437	2.34832	-0.70152	0.71265
438	2.36092	-0.710438	0.70376
439	2.37351	-0.719243	0.694759
440	2.3861	-0.727933	0.685648
441	2.39869	-0.736509	0.676428
442	2.41128	-0.744968	0.667101
443	2.42387	-0.753308	0.657668
444	2.43647	-0.761529	0.648131
445	2.44906	-0.76963	0.638491
446	2.46165	-0.777608	0.628749
447	2.47424	-0.785463	0.618909
448	2.48683	-0.793194	0.60897
449	2.49942	-0.800798	0.598934
450	2.51201	-0.808276	0.588803
451	2.52461	-0.815626	0.57858
452	2.5372	-0.822846	0.568264
453	2.54979	-0.829936	0.557858
454	2.56238	-0.836895	0.547364
455	2.57497	-0.84372	0.536783
456	2.58756	-0.850412	0.526117
457	2.60016	-0.856969	0.515368
458	2.61275	-0.86339	0.504537
459	2.62534	-0.869675	0.493626
460	2.63793	-0.875821	0.482636
461	2.65052	-0.881829	0.47157
462	2.66311	-0.887696	0.46043
463	2.67571	-0.893423	0.449216
464	2.6883	-0.899009	0.437931
465	2.70089	-0.904451	0.426577
466	2.71348	-0.909751	0.415155
467	2.72607	-0.914906	0.403667
468	2.73866	-0.919916	0.392115
469	2.75125	-0.92478	0.380501
470	2.76385	-0.929498	0.368827
471	2.77644	-0.934068	0.357094
472	2.78903	-0.938491	0.345305
473	2.80162	-0.942764	0.333461
474	2.81421	-0.946888	0.321564
475	2.8268	-0.950862	0.309616
476	2.8394	-0.954685	0.297619
477	2.85199	-0.958357	0.285574
478	2.86458	-0.961876	0.273485
479	2.87717	-0.965244	0.261352
480	2.88976	-0.968458	0.249178
481	2.90235	-0.971518	0.236964
482	2.91494	-0.974425	0.224712
483	2.92754	-0.977177	0.212425
484	2.94013	-0.979775	0.200105
485	2.95272	-0.982216	0.187752
486	2.96531	-0.984503	0.17537
487	2.9779	-0.986633	0.16296
488	2.99049	-0.988606	0.150524
489	3.00309	-0.990423	0.138065
490	3.01568	-0.992083	0.125583
491	3.02827	-0.993586	0.113082
492	3.04086	-0.994931	0.100562
493	3.05345	-0.996118	0.0880268
494	3.06604	-0.997148	0.0754775
495	3.07863	-0.998019	0.0629162
496	3.09123	-0.998732	0.0503449
497	3.10382	-0.999287	0.0377657
498	3.11641	-0.999683	0.0251804
499	3.129	-0.999921	0.0125912
500	3.14159	-1	-1.36443e-14

## Sheet: XLSTAT_20220121_125317_1_HID
0.616395	-0.367338
0.384437	-0.402832
0.857102	-0.14334
-0.0812327	-0.626797
0.333112	0.463012
0.0567266	-0.543626
0.264464	-0.66053
0.327975	0.120702
-0.155629	0.401608
0.864108	-0.174084
0.450465	-0.315776
0.234058	-0.0432141
-0.316581	0.295444
0.558304	-0.0352563
0.233329	0.137151
0.165975	-0.0466141
0.574183	-0.429334
0.716042	-0.315094
0.840467	-0.225657
0.49157	0.317898
0.795334	0.0612313
0.0146298	0.170857
0.137481	0.315935
0.543498	0.322136
-0.426645	0.26427
0.677025	-0.353496
0.843681	0.307717
0.840359	0.0164241
0.536871	0.59116
0.67118	0.419496
0.890944	0.104745
0.351953	0.617084
0.405361	0.778657
0.123434	-0.51737
0.870392	0.114365
0.0582413	-0.454966
-0.00829533	0.335093
0.0118021	0.183015

## Sheet: XLSTAT_20220121_124708_1_HID3
3.7988	-3.21546	4.36166	2.08464
2.36926	-3.52616	3.3111	1.67395
5.28226	-1.25471	4.5882	-5.17162
-0.500631	-5.48662	4.74432	2.70201
2.05294	4.05294	3.03071	2.28328
0.349602	-4.75859	0.444055	-0.596723
1.62987	-5.7819	-0.536004	-3.30441
2.02129	1.05656	0.880588	-1.8081
-0.95913	3.51545	0.448721	2.77447
5.32543	-1.52383	0.271023	0.922348
2.77618	-2.76412	-0.49744	-2.39904
1.44248	-0.378271	-1.77727	-0.00854719
-1.95106	2.58615	-1.36193	-2.57137
3.44079	-0.308613	-4.35748	2.31262
1.43799	1.20054	-3.1044	-0.284167
1.02289	-0.408033	-6.86353	0.788895
3.53865	-3.75814	-3.58232	0.601774
4.41292	-2.75815
5.17974	-1.97527
3.02951	2.78269
4.90159	0.535983
0.0901624	1.49558
0.847282	2.76551
3.34954	2.8198
-2.62938	2.31327
4.17246	-3.0943
5.19955	2.69358
5.17907	0.143767
3.3087	5.17467
4.13643	3.67203
5.49082	0.916879
2.16906	5.4016
2.49821	6.81591
0.760717	-4.52876
5.36416	1.00108
0.358937	-3.98251
-0.0511235	2.93321
0.0727355	1.60201

## Sheet: XLSTAT_20220121_124708_1_HID2
4.36166	2.08464
3.3111	1.67395
4.5882	-5.17162
4.74432	2.70201
3.03071	2.28328
0.444055	-0.596723
-0.536004	-3.30441
0.880588	-1.8081
0.448721	2.77447
0.271023	0.922348
-0.49744	-2.39904
-1.77727	-0.00854719
-1.36193	-2.57137
-4.35748	2.31262
-3.1044	-0.284167
-6.86353	0.788895
-3.58232	0.601774

## Sheet: XLSTAT_20220121_124708_1_HID1
1	-3.14159	-1	-3.23114e-15
2	-3.129	-0.999921	-0.0125912
3	-3.11641	-0.999683	-0.0251804
4	-3.10382	-0.999287	-0.0377657
5	-3.09123	-0.998732	-0.0503449
6	-3.07863	-0.998019	-0.0629162
7	-3.06604	-0.997148	-0.0754775
8	-3.05345	-0.996118	-0.0880268
9	-3.04086	-0.994931	-0.100562
10	-3.02827	-0.993586	-0.113082
11	-3.01568	-0.992083	-0.125583
12	-3.00309	-0.990423	-0.138065
13	-2.99049	-0.988606	-0.150524
14	-2.9779	-0.986633	-0.16296
15	-2.96531	-0.984503	-0.17537
16	-2.95272	-0.982216	-0.187752
17	-2.94013	-0.979775	-0.200105
18	-2.92754	-0.977177	-0.212425
19	-2.91494	-0.974425	-0.224712
20	-2.90235	-0.971518	-0.236964
21	-2.88976	-0.968458	-0.249178
22	-2.87717	-0.965244	-0.261352
23	-2.86458	-0.961876	-0.273485
24	-2.85199	-0.958357	-0.285574
25	-2.8394	-0.954685	-0.297619
26	-2.8268	-0.950862	-0.309616
27	-2.81421	-0.946888	-0.321564
28	-2.80162	-0.942764	-0.333461
29	-2.78903	-0.938491	-0.345305
30	-2.77644	-0.934068	-0.357094
31	-2.76385	-0.929498	-0.368827
32	-2.75125	-0.92478	-0.380501
33	-2.73866	-0.919916	-0.392115
34	-2.72607	-0.914906	-0.403667
35	-2.71348	-0.909751	-0.415155
36	-2.70089	-0.904451	-0.426577
37	-2.6883	-0.899009	-0.437931
38	-2.67571	-0.893423	-0.449216
39	-2.66311	-0.887696	-0.46043
40	-2.65052	-0.881829	-0.47157
41	-2.63793	-0.875821	-0.482636
42	-2.62534	-0.869675	-0.493626
43	-2.61275	-0.86339	-0.504537
44	-2.60016	-0.856969	-0.515368
45	-2.58756	-0.850412	-0.526117
46	-2.57497	-0.84372	-0.536783
47	-2.56238	-0.836895	-0.547364
48	-2.54979	-0.829936	-0.557858
49	-2.5372	-0.822846	-0.568264
50	-2.52461	-0.815626	-0.57858
51	-2.51201	-0.808276	-0.588803
52	-2.49942	-0.800798	-0.598934
53	-2.48683	-0.793194	-0.60897
54	-2.47424	-0.785463	-0.618909
55	-2.46165	-0.777608	-0.628749
56	-2.44906	-0.76963	-0.638491
57	-2.43647	-0.761529	-0.648131
58	-2.42387	-0.753308	-0.657668
59	-2.41128	-0.744968	-0.667101
60	-2.39869	-0.736509	-0.676428
61	-2.3861	-0.727933	-0.685648
62	-2.37351	-0.719243	-0.694759
63	-2.36092	-0.710438	-0.70376
64	-2.34832	-0.70152	-0.71265
65	-2.33573	-0.692491	-0.721426
66	-2.32314	-0.683353	-0.730088
67	-2.31055	-0.674106	-0.738635
68	-2.29796	-0.664752	-0.747064
69	-2.28537	-0.655293	-0.755375
70	-2.27278	-0.64573	-0.763566
71	-2.26018	-0.636065	-0.771636
72	-2.24759	-0.626298	-0.779583
73	-2.235	-0.616433	-0.787407
74	-2.22241	-0.60647	-0.795107
75	-2.20982	-0.59641	-0.80268
76	-2.19723	-0.586256	-0.810126
77	-2.18463	-0.576009	-0.817443
78	-2.17204	-0.565671	-0.824631
79	-2.15945	-0.555243	-0.831688
80	-2.14686	-0.544727	-0.838613
81	-2.13427	-0.534125	-0.845406
82	-2.12168	-0.523438	-0.852064
83	-2.10909	-0.512668	-0.858587
84	-2.09649	-0.501816	-0.864974
85	-2.0839	-0.490885	-0.871224
86	-2.07131	-0.479877	-0.877336
87	-2.05872	-0.468792	-0.883309
88	-2.04613	-0.457633	-0.889141
89	-2.03354	-0.446401	-0.894833
90	-2.02094	-0.435099	-0.900383
91	-2.00835	-0.423727	-0.90579
92	-1.99576	-0.412289	-0.911053
93	-1.98317	-0.400785	-0.916172
94	-1.97058	-0.389217	-0.921146
95	-1.95799	-0.377588	-0.925974
96	-1.9454	-0.365899	-0.930655
97	-1.9328	-0.354152	-0.935188
98	-1.92021	-0.342349	-0.939573
99	-1.90762	-0.330491	-0.943809
100	-1.89503	-0.318581	-0.947896
101	-1.88244	-0.306621	-0.951832
102	-1.86985	-0.294612	-0.955617
103	-1.85725	-0.282556	-0.959251
104	-1.84466	-0.270456	-0.962732
105	-1.83207	-0.258312	-0.966061
106	-1.81948	-0.246128	-0.969237
107	-1.80689	-0.233904	-0.97226
108	-1.7943	-0.221644	-0.975128
109	-1.7817	-0.209348	-0.977841
110	-1.76911	-0.19702	-0.9804
111	-1.75652	-0.18466	-0.982803
112	-1.74393	-0.17227	-0.98505
113	-1.73134	-0.159854	-0.987141
114	-1.71875	-0.147412	-0.989075
115	-1.70616	-0.134946	-0.990853
116	-1.69356	-0.122459	-0.992474
117	-1.68097	-0.109953	-0.993937
118	-1.66838	-0.0974297	-0.995242
119	-1.65579	-0.0848907	-0.99639
120	-1.6432	-0.0723382	-0.99738
121	-1.63061	-0.0597742	-0.998212
122	-1.61801	-0.0472008	-0.998885
123	-1.60542	-0.0346199	-0.999401
124	-1.59283	-0.0220334	-0.999757
125	-1.58024	-0.00944352	-0.999955
126	-1.56765	0.00314788	-0.999995
127	-1.55506	0.0157388	-0.999876
128	-1.54247	0.0283272	-0.999599
129	-1.52987	0.0409111	-0.999163
130	-1.51728	0.0534886	-0.998568
131	-1.50469	0.0660575	-0.997816
132	-1.4921	0.078616	-0.996905
133	-1.47951	0.091162	-0.995836
134	-1.46692	0.103694	-0.994609
135	-1.45432	0.116209	-0.993225
136	-1.44173	0.128705	-0.991683
137	-1.42914	0.141182	-0.989984
138	-1.41655	0.153636	-0.988128
139	-1.40396	0.166065	-0.986115
140	-1.39137	0.178468	-0.983946
141	-1.37878	0.190843	-0.981621
142	-1.36618	0.203188	-0.97914
143	-1.35359	0.2155	-0.976504
144	-1.341	0.227779	-0.973713
145	-1.32841	0.240021	-0.970768
146	-1.31582	0.252225	-0.967669
147	-1.30323	0.264389	-0.964416
148	-1.29063	0.276511	-0.961011
149	-1.27804	0.28859	-0.957453
150	-1.26545	0.300622	-0.953743
151	-1.25286	0.312607	-0.949882
152	-1.24027	0.324543	-0.945871
153	-1.22768	0.336427	-0.94171
154	-1.21508	0.348257	-0.937399
155	-1.20249	0.360033	-0.93294
156	-1.1899	0.371751	-0.928332
157	-1.17731	0.38341	-0.923578
158	-1.16472	0.395009	-0.918677
159	-1.15213	0.406545	-0.913631
160	-1.13954	0.418016	-0.908439
161	-1.12694	0.429422	-0.903104
162	-1.11435	0.440759	-0.897626
163	-1.10176	0.452026	-0.892005
164	-1.08917	0.463222	-0.886242
165	-1.07658	0.474344	-0.88034
166	-1.06399	0.485391	-0.874297
167	-1.05139	0.496361	-0.868116
168	-1.0388	0.507252	-0.861798
169	-1.02621	0.518063	-0.855343
170	-1.01362	0.528792	-0.848752
171	-1.00103	0.539437	-0.842026
172	-0.988437	0.549996	-0.835167
173	-0.975845	0.560468	-0.828176
174	-0.963254	0.570851	-0.821053
175	-0.950662	0.581144	-0.813801
176	-0.938071	0.591345	-0.806419
177	-0.925479	0.601452	-0.798909
178	-0.912888	0.611463	-0.791273
179	-0.900296	0.621378	-0.783511
180	-0.887705	0.631194	-0.775625
181	-0.875113	0.64091	-0.767616
182	-0.862521	0.650525	-0.759485
183	-0.84993	0.660036	-0.751234
184	-0.837338	0.669442	-0.742864
185	-0.824747	0.678743	-0.734376
186	-0.812155	0.687936	-0.725772
187	-0.799564	0.69702	-0.717052
188	-0.786972	0.705993	-0.708219
189	-0.774381	0.714854	-0.699273
190	-0.761789	0.723602	-0.690217
191	-0.749197	0.732236	-0.681051
192	-0.736606	0.740753	-0.671778
193	-0.724014	0.749153	-0.662397
194	-0.711423	0.757434	-0.652912
195	-0.698831	0.765595	-0.643323
196	-0.68624	0.773634	-0.633633
197	-0.673648	0.781551	-0.623841
198	-0.661057	0.789344	-0.613951
199	-0.648465	0.797012	-0.603964
200	-0.635873	0.804553	-0.59388
201	-0.623282	0.811967	-0.583703
202	-0.61069	0.819252	-0.573433
203	-0.598099	0.826408	-0.563072
204	-0.585507	0.833432	-0.552622
205	-0.572916	0.840324	-0.542084
206	-0.560324	0.847083	-0.531461
207	-0.547733	0.853707	-0.520753
208	-0.535141	0.860197	-0.509962
209	-0.522549	0.86655	-0.499091
210	-0.509958	0.872765	-0.488141
211	-0.497366	0.878842	-0.477113
212	-0.484775	0.88478	-0.466009
213	-0.472183	0.890577	-0.454832
214	-0.459592	0.896234	-0.443582
215	-0.447	0.901748	-0.432262
216	-0.434409	0.907119	-0.420874
217	-0.421817	0.912347	-0.409419
218	-0.409225	0.917429	-0.397899
219	-0.396634	0.922367	-0.386316
220	-0.384042	0.927158	-0.374671
221	-0.371451	0.931802	-0.362968
222	-0.358859	0.936298	-0.351206
223	-0.346268	0.940646	-0.339389
224	-0.333676	0.944845	-0.327519
225	-0.321085	0.948894	-0.315596
226	-0.308493	0.952792	-0.303623
227	-0.295902	0.95654	-0.291602
228	-0.28331	0.960135	-0.279535
229	-0.270718	0.963579	-0.267424
230	-0.258127	0.96687	-0.25527
231	-0.245535	0.970007	-0.243076
232	-0.232944	0.972991	-0.230843
233	-0.220352	0.975821	-0.218573
234	-0.207761	0.978495	-0.206269
235	-0.195169	0.981015	-0.193932
236	-0.182578	0.983379	-0.181565
237	-0.169986	0.985587	-0.169169
238	-0.157394	0.987639	-0.156745
239	-0.144803	0.989534	-0.144297
240	-0.132211	0.991273	-0.131826
241	-0.11962	0.992854	-0.119335
242	-0.107028	0.994278	-0.106824
243	-0.0944367	0.995544	-0.0942963
244	-0.0818451	0.996653	-0.0817538
245	-0.0692535	0.997603	-0.0691982
246	-0.056662	0.998395	-0.0566317
247	-0.0440704	0.999029	-0.0440562
248	-0.0314789	0.999505	-0.0314737
249	-0.0188873	0.999822	-0.0188862
250	-0.00629578	0.99998	-0.00629574
251	0.00629578	0.99998	0.00629574
252	0.0188873	0.999822	0.0188862
253	0.0314789	0.999505	0.0314737
254	0.0440704	0.999029	0.0440562
255	0.056662	0.998395	0.0566317
256	0.0692535	0.997603	0.0691982
257	0.0818451	0.996653	0.0817538
258	0.0944367	0.995544	0.0942963
259	0.107028	0.994278	0.106824
260	0.11962	0.992854	0.119335
261	0.132211	0.991273	0.131826
262	0.144803	0.989534	0.144297
263	0.157394	0.987639	0.156745
264	0.169986	0.985587	0.169169
265	0.182578	0.983379	0.181565
266	0.195169	0.981015	0.193932
267	0.207761	0.978495	0.206269
268	0.220352	0.975821	0.218573
269	0.232944	0.972991	0.230843
270	0.245535	0.970007	0.243076
271	0.258127	0.96687	0.25527
272	0.270718	0.963579	0.267424
273	0.28331	0.960135	0.279535
274	0.295902	0.95654	0.291602
275	0.308493	0.952792	0.303623
276	0.321085	0.948894	0.315596
277	0.333676	0.944845	0.327519
278	0.346268	0.940646	0.339389
279	0.358859	0.936298	0.351206
280	0.371451	0.931802	0.362968
281	0.384042	0.927158	0.374671
282	0.396634	0.922367	0.386316
283	0.409225	0.917429	0.397899
284	0.421817	0.912347	0.409419
285	0.434409	0.907119	0.420874
286	0.447	0.901748	0.432262
287	0.459592	0.896234	0.443582
288	0.472183	0.890577	0.454832
289	0.484775	0.88478	0.466009
290	0.497366	0.878842	0.477113
291	0.509958	0.872765	0.488141
292	0.522549	0.86655	0.499091
293	0.535141	0.860197	0.509962
294	0.547733	0.853707	0.520753
295	0.560324	0.847083	0.531461
296	0.572916	0.840324	0.542084
297	0.585507	0.833432	0.552622
298	0.598099	0.826408	0.563072
299	0.61069	0.819252	0.573433
300	0.623282	0.811967	0.583703
301	0.635873	0.804553	0.59388
302	0.648465	0.797012	0.603964
303	0.661057	0.789344	0.613951
304	0.673648	0.781551	0.623841
305	0.68624	0.773634	0.633633
306	0.698831	0.765595	0.643323
307	0.711423	0.757434	0.652912
308	0.724014	0.749153	0.662397
309	0.736606	0.740753	0.671778
310	0.749197	0.732236	0.681051
311	0.761789	0.723602	0.690217
312	0.774381	0.714854	0.699273
313	0.786972	0.705993	0.708219
314	0.799564	0.69702	0.717052
315	0.812155	0.687936	0.725772
316	0.824747	0.678743	0.734376
317	0.837338	0.669442	0.742864
318	0.84993	0.660036	0.751234
319	0.862521	0.650525	0.759485
320	0.875113	0.64091	0.767616
321	0.887705	0.631194	0.775625
322	0.900296	0.621378	0.783511
323	0.912888	0.611463	0.791273
324	0.925479	0.601452	0.798909
325	0.938071	0.591345	0.806419
326	0.950662	0.581144	0.813801
327	0.963254	0.570851	0.821053
328	0.975845	0.560468	0.828176
329	0.988437	0.549996	0.835167
330	1.00103	0.539437	0.842026
331	1.01362	0.528792	0.848752
332	1.02621	0.518063	0.855343
333	1.0388	0.507252	0.861798
334	1.05139	0.496361	0.868116
335	1.06399	0.485391	0.874297
336	1.07658	0.474344	0.88034
337	1.08917	0.463222	0.886242
338	1.10176	0.452026	0.892005
339	1.11435	0.440759	0.897626
340	1.12694	0.429422	0.903104
341	1.13954	0.418016	0.908439
342	1.15213	0.406545	0.913631
343	1.16472	0.395009	0.918677
344	1.17731	0.38341	0.923578
345	1.1899	0.371751	0.928332
346	1.20249	0.360033	0.93294
347	1.21508	0.348257	0.937399
348	1.22768	0.336427	0.94171
349	1.24027	0.324543	0.945871
350	1.25286	0.312607	0.949882
351	1.26545	0.300622	0.953743
352	1.27804	0.28859	0.957453
353	1.29063	0.276511	0.961011
354	1.30323	0.264389	0.964416
355	1.31582	0.252225	0.967669
356	1.32841	0.240021	0.970768
357	1.341	0.227779	0.973713
358	1.35359	0.2155	0.976504
359	1.36618	0.203188	0.97914
360	1.37878	0.190843	0.981621
361	1.39137	0.178468	0.983946
362	1.40396	0.166065	0.986115
363	1.41655	0.153636	0.988128
364	1.42914	0.141182	0.989984
365	1.44173	0.128705	0.991683
366	1.45432	0.116209	0.993225
367	1.46692	0.103694	0.994609
368	1.47951	0.091162	0.995836
369	1.4921	0.078616	0.996905
370	1.50469	0.0660575	0.997816
371	1.51728	0.0534886	0.998568
372	1.52987	0.0409111	0.999163
373	1.54247	0.0283272	0.999599
374	1.55506	0.0157388	0.999876
375	1.56765	0.00314788	0.999995
376	1.58024	-0.00944352	0.999955
377	1.59283	-0.0220334	0.999757
378	1.60542	-0.0346199	0.999401
379	1.61801	-0.0472008	0.998885
380	1.63061	-0.0597742	0.998212
381	1.6432	-0.0723382	0.99738
382	1.65579	-0.0848907	0.99639
383	1.66838	-0.0974297	0.995242
384	1.68097	-0.109953	0.993937
385	1.69356	-0.122459	0.992474
386	1.70616	-0.134946	0.990853
387	1.71875	-0.147412	0.989075
388	1.73134	-0.159854	0.987141
389	1.74393	-0.17227	0.98505
390	1.75652	-0.18466	0.982803
391	1.76911	-0.19702	0.9804
392	1.7817	-0.209348	0.977841
393	1.7943	-0.221644	0.975128
394	1.80689	-0.233904	0.97226
395	1.81948	-0.246128	0.969237
396	1.83207	-0.258312	0.966061
397	1.84466	-0.270456	0.962732
398	1.85725	-0.282556	0.959251
399	1.86985	-0.294612	0.955617
400	1.88244	-0.306621	0.951832
401	1.89503	-0.318581	0.947896
402	1.90762	-0.330491	0.943809
403	1.92021	-0.342349	0.939573
404	1.9328	-0.354152	0.935188
405	1.9454	-0.365899	0.930655
406	1.95799	-0.377588	0.925974
407	1.97058	-0.389217	0.921146
408	1.98317	-0.400785	0.916172
409	1.99576	-0.412289	0.911053
410	2.00835	-0.423727	0.90579
411	2.02094	-0.435099	0.900383
412	2.03354	-0.446401	0.894833
413	2.04613	-0.457633	0.889141
414	2.05872	-0.468792	0.883309
415	2.07131	-0.479877	0.877336
416	2.0839	-0.490885	0.871224
417	2.09649	-0.501816	0.864974
418	2.10909	-0.512668	0.858587
419	2.12168	-0.523438	0.852064
420	2.13427	-0.534125	0.845406
421	2.14686	-0.544727	0.838613
422	2.15945	-0.555243	0.831688
423	2.17204	-0.565671	0.824631
424	2.18463	-0.576009	0.817443
425	2.19723	-0.586256	0.810126
426	2.20982	-0.59641	0.80268
427	2.22241	-0.60647	0.795107
428	2.235	-0.616433	0.787407
429	2.24759	-0.626298	0.779583
430	2.26018	-0.636065	0.771636
431	2.27278	-0.64573	0.763566
432	2.28537	-0.655293	0.755375
433	2.29796	-0.664752	0.747064
434	2.31055	-0.674106	0.738635
435	2.32314	-0.683353	0.730088
436	2.33573	-0.692491	0.721426
437	2.34832	-0.70152	0.71265
438	2.36092	-0.710438	0.70376
439	2.37351	-0.719243	0.694759
440	2.3861	-0.727933	0.685648
441	2.39869	-0.736509	0.676428
442	2.41128	-0.744968	0.667101
443	2.42387	-0.753308	0.657668
444	2.43647	-0.761529	0.648131
445	2.44906	-0.76963	0.638491
446	2.46165	-0.777608	0.628749
447	2.47424	-0.785463	0.618909
448	2.48683	-0.793194	0.60897
449	2.49942	-0.800798	0.598934
450	2.51201	-0.808276	0.588803
451	2.52461	-0.815626	0.57858
452	2.5372	-0.822846	0.568264
453	2.54979	-0.829936	0.557858
454	2.56238	-0.836895	0.547364
455	2.57497	-0.84372	0.536783
456	2.58756	-0.850412	0.526117
457	2.60016	-0.856969	0.515368
458	2.61275	-0.86339	0.504537
459	2.62534	-0.869675	0.493626
460	2.63793	-0.875821	0.482636
461	2.65052	-0.881829	0.47157
462	2.66311	-0.887696	0.46043
463	2.67571	-0.893423	0.449216
464	2.6883	-0.899009	0.437931
465	2.70089	-0.904451	0.426577
466	2.71348	-0.909751	0.415155
467	2.72607	-0.914906	0.403667
468	2.73866	-0.919916	0.392115
469	2.75125	-0.92478	0.380501
470	2.76385	-0.929498	0.368827
471	2.77644	-0.934068	0.357094
472	2.78903	-0.938491	0.345305
473	2.80162	-0.942764	0.333461
474	2.81421	-0.946888	0.321564
475	2.8268	-0.950862	0.309616
476	2.8394	-0.954685	0.297619
477	2.85199	-0.958357	0.285574
478	2.86458	-0.961876	0.273485
479	2.87717	-0.965244	0.261352
480	2.88976	-0.968458	0.249178
481	2.90235	-0.971518	0.236964
482	2.91494	-0.974425	0.224712
483	2.92754	-0.977177	0.212425
484	2.94013	-0.979775	0.200105
485	2.95272	-0.982216	0.187752
486	2.96531	-0.984503	0.17537
487	2.9779	-0.986633	0.16296
488	2.99049	-0.988606	0.150524
489	3.00309	-0.990423	0.138065
490	3.01568	-0.992083	0.125583
491	3.02827	-0.993586	0.113082
492	3.04086	-0.994931	0.100562
493	3.05345	-0.996118	0.0880268
494	3.06604	-0.997148	0.0754775
495	3.07863	-0.998019	0.0629162
496	3.09123	-0.998732	0.0503449
497	3.10382	-0.999287	0.0377657
498	3.11641	-0.999683	0.0251804
499	3.129	-0.999921	0.0125912
500	3.14159	-1	-1.36443e-14

## Sheet: XLSTAT_20220121_124708_1_HID
0.616395	-0.367338
0.384437	-0.402832
0.857102	-0.14334
-0.0812327	-0.626797
0.333112	0.463012
0.0567266	-0.543626
0.264464	-0.66053
0.327975	0.120702
-0.155629	0.401608
0.864108	-0.174084
0.450465	-0.315776
0.234058	-0.0432141
-0.316581	0.295444
0.558304	-0.0352563
0.233329	0.137151
0.165975	-0.0466141
0.574183	-0.429334
0.716042	-0.315094
0.840467	-0.225657
0.49157	0.317898
0.795334	0.0612313
0.0146298	0.170857
0.137481	0.315935
0.543498	0.322136
-0.426645	0.26427
0.677025	-0.353496
0.843681	0.307717
0.840359	0.0164241
0.536871	0.59116
0.67118	0.419496
0.890944	0.104745
0.351953	0.617084
0.405361	0.778657
0.123434	-0.51737
0.870392	0.114365
0.0582413	-0.454966
-0.00829533	0.335093
0.0118021	0.183015
